# Supplementary material for: Leveraging spreadsheet analysis tool for electrically actuated start-up flow of non-Newtonian fluid in small-scale systems
Source: Sci Rep. 2022 Nov 21;12:20059. doi: 10.1038/s41598-022-24287-2 (PMC9681873; doi:10.1038/s41598-022-24287-2)
Supplement: Supplementary file 1 — Supplementary Information 1. [file 41598_2022_24287_MOESM1_ESM.xlsx]

## Sheet: Sheet1
k	20	f4	5000
h	0.02
gamma	0
Re	0.01
dt	1e-07
n1	1.2																			POTENTIAL (PSI)
		z	-1	-0.98	-0.96	-0.94	-0.92	-0.9	-0.88	-0.86	-0.84	-0.82	-0.8	-0.78	-0.76	-0.74	-0.72	-0.7	-0.68	-0.66	-0.64	-0.62	-0.6	-0.58	-0.56	-0.54	-0.52	-0.5	-0.48	-0.46	-0.44	-0.42	-0.4	-0.38	-0.36	-0.34	-0.32	-0.3	-0.28	-0.26	-0.24	-0.22	-0.2	-0.18	-0.16	-0.14	-0.12	-0.1	-0.08
	y	j/i	1	2	3	4	5	6	7	8	9	10	11	12	13	14	15	16	17	18	19	20	21	22	23	24	25	26	27	28	29	30	31	32	33	34	35	36	37	38	39	40	41	42	43	44	45	46	47
	-1	1	-1	-1	-1	-1	-1	-1	-1	-1	-1	-1	-1	-1	-1	-1	-1	-1	-1	-1	-1	-1	-1	-1	-1	-1	-1	-1	-1	-1	-1	-1	-1	-1	-1	-1	-1	-1	-1	-1	-1	-1	-1	-1	-1	-1	-1	-1	-1
	-0.98	2	-1	-0.855708	-0.779873	-0.737255	-0.712259	-0.697185	-0.68792	-0.682149	-0.678518	-0.676215	-0.674746	-0.673805	-0.673198	-0.672807	-0.672553	-0.672388	-0.672281	-0.672211	-0.672165	-0.672136	-0.672116	-0.672103	-0.672095	-0.672089	-0.672086	-0.672083	-0.672082	-0.67208	-0.67208	-0.672079	-0.672079	-0.672079	-0.672079	-0.672079	-0.672079	-0.672079	-0.672078	-0.672078	-0.672078	-0.672078	-0.672078	-0.672078	-0.672078	-0.672078	-0.672078	-0.672078	-0.672078
	-0.96	3	-1	-0.779873	-0.651308	-0.574848	-0.528558	-0.50011	-0.482415	-0.471302	-0.464269	-0.459791	-0.456925	-0.455082	-0.453894	-0.453125	-0.452626	-0.452301	-0.45209	-0.451952	-0.451862	-0.451803	-0.451764	-0.451738	-0.451722	-0.451711	-0.451703	-0.451699	-0.451696	-0.451693	-0.451692	-0.451691	-0.451691	-0.45169	-0.45169	-0.45169	-0.45169	-0.45169	-0.45169	-0.451689	-0.451689	-0.451689	-0.451689	-0.451689	-0.451689	-0.451689	-0.451689	-0.451689	-0.451689
	-0.94	4	-1	-0.737255	-0.574848	-0.474247	-0.411585	-0.3723	-0.347514	-0.331784	-0.32175	-0.315322	-0.311187	-0.308519	-0.306793	-0.305672	-0.304944	-0.304469	-0.30416	-0.303957	-0.303824	-0.303738	-0.30368	-0.303643	-0.303618	-0.303602	-0.303591	-0.303584	-0.30358	-0.303577	-0.303575	-0.303573	-0.303572	-0.303572	-0.303571	-0.303571	-0.303571	-0.303571	-0.303571	-0.303571	-0.303571	-0.303571	-0.303571	-0.303571	-0.303571	-0.303571	-0.303571	-0.303571	-0.303571
	-0.92	5	-1	-0.712259	-0.528558	-0.411585	-0.337089	-0.28956	-0.259157	-0.239654	-0.227105	-0.21901	-0.213773	-0.210378	-0.208172	-0.206736	-0.205799	-0.205188	-0.204788	-0.204525	-0.204354	-0.204241	-0.204167	-0.204118	-0.204086	-0.204064	-0.20405	-0.204041	-0.204035	-0.204031	-0.204029	-0.204027	-0.204026	-0.204025	-0.204024	-0.204024	-0.204024	-0.204024	-0.204024	-0.204023	-0.204023	-0.204023	-0.204023	-0.204023	-0.204023	-0.204023	-0.204023	-0.204023	-0.204023
	-0.9	6	-1	-0.697185	-0.50011	-0.3723	-0.28956	-0.236023	-0.201368	-0.178913	-0.164345	-0.15488	-0.148721	-0.144708	-0.142089	-0.140378	-0.139258	-0.138524	-0.138043	-0.137728	-0.13752	-0.137384	-0.137294	-0.137235	-0.137196	-0.13717	-0.137153	-0.137142	-0.137134	-0.137129	-0.137126	-0.137124	-0.137122	-0.137122	-0.137121	-0.137121	-0.13712	-0.13712	-0.13712	-0.13712	-0.13712	-0.13712	-0.13712	-0.13712	-0.13712	-0.13712	-0.13712	-0.13712	-0.13712
	-0.88	7	-1	-0.68792	-0.482415	-0.347514	-0.259157	-0.201368	-0.163596	-0.138912	-0.122777	-0.112225	-0.10532	-0.100797	-0.0978329	-0.0958884	-0.0946117	-0.0937727	-0.0932211	-0.092858	-0.0926189	-0.0924613	-0.0923574	-0.0922888	-0.0922436	-0.0922137	-0.0921939	-0.0921808	-0.0921722	-0.0921664	-0.0921626	-0.0921601	-0.0921585	-0.0921574	-0.0921566	-0.0921561	-0.0921558	-0.0921556	-0.0921555	-0.0921554	-0.0921553	-0.0921553	-0.0921552	-0.0921552	-0.0921552	-0.0921552	-0.0921552	-0.0921552	-0.0921552
	-0.86	8	-1	-0.682149	-0.471302	-0.331784	-0.239654	-0.178913	-0.138912	-0.112588	-0.0952704	-0.0838795	-0.0763862	-0.0714557	-0.0682103	-0.0660732	-0.0646653	-0.0637374	-0.0631254	-0.0627217	-0.0624552	-0.0622792	-0.0621629	-0.062086	-0.0620352	-0.0620015	-0.0619792	-0.0619645	-0.0619547	-0.0619483	-0.061944	-0.0619411	-0.0619392	-0.061938	-0.0619372	-0.0619366	-0.0619362	-0.061936	-0.0619358	-0.0619357	-0.0619357	-0.0619356	-0.0619356	-0.0619356	-0.0619355	-0.0619355	-0.0619355	-0.0619355	-0.0619355
	-0.84	9	-1	-0.678518	-0.464269	-0.32175	-0.227105	-0.164345	-0.122777	-0.0952704	-0.0770805	-0.0650571	-0.0571117	-0.0518618	-0.0483929	-0.0461006	-0.0445856	-0.043584	-0.0429217	-0.0424836	-0.0421938	-0.042002	-0.041875	-0.0417909	-0.0417352	-0.0416982	-0.0416738	-0.0416575	-0.0416468	-0.0416396	-0.0416349	-0.0416317	-0.0416297	-0.0416283	-0.0416274	-0.0416267	-0.0416263	-0.0416261	-0.0416259	-0.0416258	-0.0416257	-0.0416256	-0.0416256	-0.0416256	-0.0416256	-0.0416255	-0.0416255	-0.0416255	-0.0416255
	-0.82	10	-1	-0.676215	-0.459791	-0.315322	-0.21901	-0.15488	-0.112225	-0.0838795	-0.0650571	-0.0525658	-0.0442797	-0.0387849	-0.0351419	-0.0327269	-0.031126	-0.0300647	-0.0293612	-0.0288947	-0.0285854	-0.0283803	-0.0282442	-0.0281539	-0.028094	-0.0280542	-0.0280279	-0.0280103	-0.0279987	-0.0279909	-0.0279858	-0.0279824	-0.0279801	-0.0279786	-0.0279776	-0.0279769	-0.0279765	-0.0279762	-0.027976	-0.0279759	-0.0279758	-0.0279757	-0.0279757	-0.0279757	-0.0279757	-0.0279756	-0.0279756	-0.0279756	-0.0279756
	-0.8	11	-1	-0.674746	-0.456925	-0.311187	-0.213773	-0.148721	-0.10532	-0.0763862	-0.0571117	-0.0442797	-0.0357411	-0.0300618	-0.0262856	-0.0237753	-0.0221069	-0.0209982	-0.0202614	-0.0197719	-0.0194465	-0.0192304	-0.0190867	-0.0189912	-0.0189278	-0.0188856	-0.0188575	-0.0188389	-0.0188265	-0.0188182	-0.0188127	-0.0188091	-0.0188066	-0.018805	-0.018804	-0.0188032	-0.0188028	-0.0188024	-0.0188022	-0.0188021	-0.018802	-0.0188019	-0.0188019	-0.0188019	-0.0188018	-0.0188018	-0.0188018	-0.0188018	-0.0188018
	-0.78	12	-1	-0.673805	-0.455082	-0.308519	-0.210378	-0.144708	-0.100797	-0.0714557	-0.0518618	-0.0387849	-0.0300618	-0.0242455	-0.0203689	-0.0177859	-0.0160653	-0.0149193	-0.0141563	-0.0136482	-0.01331	-0.0130848	-0.0129349	-0.0128351	-0.0127687	-0.0127244	-0.012695	-0.0126754	-0.0126623	-0.0126536	-0.0126478	-0.012644	-0.0126414	-0.0126397	-0.0126386	-0.0126378	-0.0126373	-0.012637	-0.0126367	-0.0126366	-0.0126365	-0.0126364	-0.0126364	-0.0126363	-0.0126363	-0.0126363	-0.0126363	-0.0126363	-0.0126363
	-0.76	13	-1	-0.673198	-0.453894	-0.306793	-0.208172	-0.142089	-0.0978329	-0.0682103	-0.0483929	-0.0351419	-0.0262856	-0.0203689	-0.0164177	-0.0137799	-0.0120194	-0.0108447	-0.0100611	-0.00953846	-0.00918991	-0.0089575	-0.00880254	-0.00869922	-0.00863034	-0.00858442	-0.00855381	-0.0085334	-0.0085198	-0.00851073	-0.00850468	-0.00850065	-0.00849796	-0.00849617	-0.00849497	-0.00849418	-0.00849364	-0.00849329	-0.00849305	-0.00849289	-0.00849279	-0.00849272	-0.00849267	-0.00849264	-0.00849262	-0.00849261	-0.0084926	-0.00849259	-0.00849259
	-0.74	14	-1	-0.672807	-0.453125	-0.305672	-0.206736	-0.140378	-0.0958884	-0.0660732	-0.0461006	-0.0327269	-0.0237753	-0.0177859	-0.0137799	-0.0111012	-0.00931075	-0.0081142	-0.00731477	-0.00678076	-0.00642412	-0.00618596	-0.00602695	-0.00592079	-0.00584992	-0.00580262	-0.00577105	-0.00574997	-0.00573591	-0.00572652	-0.00572025	-0.00571607	-0.00571328	-0.00571142	-0.00571017	-0.00570935	-0.00570879	-0.00570842	-0.00570817	-0.00570801	-0.0057079	-0.00570783	-0.00570778	-0.00570774	-0.00570772	-0.00570771	-0.0057077	-0.00570769	-0.00570769
	-0.72	15	-1	-0.672553	-0.452626	-0.304944	-0.205799	-0.139258	-0.0946117	-0.0646653	-0.0445856	-0.031126	-0.0221069	-0.0160653	-0.0120194	-0.00931075	-0.00749788	-0.00628485	-0.00547337	-0.00493062	-0.00456769	-0.00432503	-0.00416282	-0.00405439	-0.00398193	-0.0039335	-0.00390115	-0.00387952	-0.00386508	-0.00385543	-0.00384898	-0.00384468	-0.0038418	-0.00383988	-0.00383859	-0.00383773	-0.00383716	-0.00383678	-0.00383652	-0.00383635	-0.00383624	-0.00383616	-0.00383611	-0.00383608	-0.00383605	-0.00383604	-0.00383603	-0.00383602	-0.00383602
	-0.7	16	-1	-0.672388	-0.452301	-0.304469	-0.205188	-0.138524	-0.0937727	-0.0637374	-0.043584	-0.0300647	-0.0209982	-0.0149193	-0.0108447	-0.0081142	-0.00628485	-0.00505953	-0.00423897	-0.00368958	-0.00332181	-0.00307566	-0.00291095	-0.00280073	-0.002727	-0.00267768	-0.00264469	-0.00262263	-0.00260787	-0.00259801	-0.00259141	-0.002587	-0.00258405	-0.00258208	-0.00258076	-0.00257988	-0.00257929	-0.00257889	-0.00257863	-0.00257845	-0.00257834	-0.00257826	-0.0025782	-0.00257817	-0.00257815	-0.00257813	-0.00257812	-0.00257811	-0.00257811
	-0.68	17	-1	-0.672281	-0.45209	-0.30416	-0.204788	-0.138043	-0.0932211	-0.0631254	-0.0429217	-0.0293612	-0.0202614	-0.0141563	-0.0100611	-0.00731477	-0.00547337	-0.00423897	-0.00341164	-0.00285724	-0.0024858	-0.00223698	-0.00207032	-0.00195872	-0.00188399	-0.00183395	-0.00180046	-0.00177804	-0.00176304	-0.00175299	-0.00174627	-0.00174178	-0.00173877	-0.00173675	-0.00173541	-0.00173451	-0.0017339	-0.0017335	-0.00173323	-0.00173305	-0.00173293	-0.00173285	-0.00173279	-0.00173276	-0.00173273	-0.00173272	-0.00173271	-0.0017327	-0.00173269
	-0.66	18	-1	-0.672211	-0.451952	-0.303957	-0.204525	-0.137728	-0.092858	-0.0627217	-0.0424836	-0.0288947	-0.0197719	-0.0136482	-0.00953846	-0.00678076	-0.00493062	-0.00368958	-0.00285724	-0.0022991	-0.00192489	-0.00167404	-0.0015059	-0.00139322	-0.00131771	-0.00126712	-0.00123323	-0.00121053	-0.00119532	-0.00118514	-0.00117832	-0.00117375	-0.00117069	-0.00116865	-0.00116728	-0.00116636	-0.00116574	-0.00116533	-0.00116506	-0.00116487	-0.00116475	-0.00116467	-0.00116461	-0.00116457	-0.00116455	-0.00116453	-0.00116452	-0.00116451	-0.00116451
	-0.64	19	-1	-0.672165	-0.451862	-0.303824	-0.204354	-0.13752	-0.0926189	-0.0624552	-0.0421938	-0.0285854	-0.0194465	-0.01331	-0.00918991	-0.00642412	-0.00456769	-0.00332181	-0.0024858	-0.00192489	-0.00154862	-0.00129623	-0.00112697	-0.00101346	-0.000937354	-0.000886332	-0.000852129	-0.000829203	-0.000813838	-0.000803541	-0.000796641	-0.000792018	-0.00078892	-0.000786845	-0.000785455	-0.000784524	-0.0007839	-0.000783482	-0.000783202	-0.000783015	-0.00078289	-0.000782806	-0.000782749	-0.000782712	-0.000782686	-0.00078267	-0.000782658	-0.000782651	-0.000782646
	-0.62	20	-1	-0.672136	-0.451803	-0.303738	-0.204241	-0.137384	-0.0924613	-0.0622792	-0.042002	-0.0283803	-0.0192304	-0.0130848	-0.0089575	-0.00618596	-0.00432503	-0.00307566	-0.00223698	-0.00167404	-0.00129623	-0.0010427	-0.000872586	-0.000758454	-0.00068189	-0.000630534	-0.00059609	-0.00057299	-0.0005575	-0.000547114	-0.00054015	-0.000535482	-0.000532352	-0.000530255	-0.000528849	-0.000527906	-0.000527275	-0.000526852	-0.000526568	-0.000526378	-0.000526251	-0.000526165	-0.000526108	-0.00052607	-0.000526044	-0.000526027	-0.000526016	-0.000526008	-0.000526003
	-0.6	21	-1	-0.672116	-0.451764	-0.30368	-0.204167	-0.137294	-0.0923574	-0.0621629	-0.041875	-0.0282442	-0.0190867	-0.0129349	-0.00880254	-0.00602695	-0.00416282	-0.00291095	-0.00207032	-0.0015059	-0.00112697	-0.000872586	-0.000701836	-0.000587233	-0.000510322	-0.00045871	-0.00042408	-0.000400845	-0.000385258	-0.000374802	-0.000367788	-0.000363084	-0.000359929	-0.000357813	-0.000356394	-0.000355443	-0.000354805	-0.000354378	-0.000354091	-0.000353899	-0.00035377	-0.000353684	-0.000353626	-0.000353587	-0.000353561	-0.000353544	-0.000353532	-0.000353524	-0.000353519
	-0.58	22	-1	-0.672103	-0.451738	-0.303643	-0.204118	-0.137235	-0.0922888	-0.062086	-0.0417909	-0.0281539	-0.0189912	-0.0128351	-0.00869922	-0.00592079	-0.00405439	-0.00280073	-0.00195872	-0.00139322	-0.00101346	-0.000758454	-0.000587233	-0.000472278	-0.000395104	-0.0003433	-0.000308527	-0.000285189	-0.000269526	-0.000259015	-0.000251962	-0.00024723	-0.000244055	-0.000241925	-0.000240496	-0.000239537	-0.000238894	-0.000238463	-0.000238174	-0.00023798	-0.00023785	-0.000237763	-0.000237704	-0.000237665	-0.000237639	-0.000237621	-0.000237609	-0.000237602	-0.000237596
	-0.56	23	-1	-0.672095	-0.451722	-0.303618	-0.204086	-0.137196	-0.0922436	-0.0620352	-0.0417352	-0.028094	-0.0189278	-0.0127687	-0.00863034	-0.00584992	-0.00398193	-0.002727	-0.00188399	-0.00131771	-0.000937354	-0.00068189	-0.000510322	-0.000395104	-0.000317735	-0.000265785	-0.000230905	-0.000207487	-0.000191766	-0.000181213	-0.00017413	-0.000169376	-0.000166185	-0.000164043	-0.000162606	-0.000161642	-0.000160995	-0.000160561	-0.000160269	-0.000160074	-0.000159943	-0.000159855	-0.000159796	-0.000159756	-0.00015973	-0.000159712	-0.0001597	-0.000159692	-0.000159687
	-0.54	24	-1	-0.672089	-0.451711	-0.303602	-0.204064	-0.13717	-0.0922137	-0.0620015	-0.0416982	-0.0280542	-0.0188856	-0.0127244	-0.00858442	-0.00580262	-0.0039335	-0.00267768	-0.00183395	-0.00126712	-0.000886332	-0.000630534	-0.00045871	-0.0003433	-0.000265785	-0.000213726	-0.000178764	-0.000155287	-0.000139522	-0.000128936	-0.000121829	-0.000117058	-0.000113855	-0.000111704	-0.000110261	-0.000109292	-0.000108642	-0.000108205	-0.000107912	-0.000107716	-0.000107584	-0.000107495	-0.000107436	-0.000107396	-0.000107369	-0.000107351	-0.000107339	-0.000107331	-0.000107326
	-0.52	25	-1	-0.672086	-0.451703	-0.303591	-0.20405	-0.137153	-0.0921939	-0.0619792	-0.0416738	-0.0280279	-0.0188575	-0.012695	-0.00855381	-0.00577105	-0.00390115	-0.00264469	-0.00180046	-0.00123323	-0.000852129	-0.00059609	-0.00042408	-0.000308527	-0.000230905	-0.000178764	-0.000143742	-0.000120219	-0.000104421	-9.38109e-05	-8.66858e-05	-8.1901e-05	-7.86882e-05	-7.65309e-05	-7.50824e-05	-7.41099e-05	-7.34571e-05	-7.30188e-05	-7.27245e-05	-7.2527e-05	-7.23945e-05	-7.23055e-05	-7.22458e-05	-7.22057e-05	-7.21789e-05	-7.21608e-05	-7.21488e-05	-7.21408e-05	-7.21355e-05
	-0.5	26	-1	-0.672083	-0.451699	-0.303584	-0.204041	-0.137142	-0.0921808	-0.0619645	-0.0416575	-0.0280103	-0.0188389	-0.0126754	-0.0085334	-0.00574997	-0.00387952	-0.00262263	-0.00177804	-0.00121053	-0.000829203	-0.00057299	-0.000400845	-0.000285189	-0.000207487	-0.000155287	-0.000120219	-9.66627e-05	-8.08391e-05	-7.02104e-05	-6.30715e-05	-5.82766e-05	-5.50564e-05	-5.28937e-05	-5.14413e-05	-5.0466e-05	-4.98111e-05	-4.93714e-05	-4.90761e-05	-4.88779e-05	-4.87448e-05	-4.86554e-05	-4.85954e-05	-4.85552e-05	-4.85282e-05	-4.85101e-05	-4.8498e-05	-4.84899e-05	-4.84846e-05
	-0.48	27	-1	-0.672082	-0.451696	-0.30358	-0.204035	-0.137134	-0.0921722	-0.0619547	-0.0416468	-0.0279987	-0.0188265	-0.0126623	-0.0085198	-0.00573591	-0.00386508	-0.00260787	-0.00176304	-0.00119532	-0.000813838	-0.0005575	-0.000385258	-0.000269526	-0.000191766	-0.000139522	-0.000104421	-8.08391e-05	-6.49966e-05	-5.43538e-05	-4.72044e-05	-4.24019e-05	-3.9176e-05	-3.70092e-05	-3.55538e-05	-3.45763e-05	-3.39198e-05	-3.34789e-05	-3.31828e-05	-3.2984e-05	-3.28505e-05	-3.27608e-05	-3.27006e-05	-3.26602e-05	-3.26331e-05	-3.2615e-05	-3.26028e-05	-3.25947e-05	-3.25893e-05
	-0.46	28	-1	-0.67208	-0.451693	-0.303577	-0.204031	-0.137129	-0.0921664	-0.0619483	-0.0416396	-0.0279909	-0.0188182	-0.0126536	-0.00851073	-0.00572652	-0.00385543	-0.00259801	-0.00175299	-0.00118514	-0.000803541	-0.000547114	-0.000374802	-0.000259015	-0.000181213	-0.000128936	-9.38109e-05	-7.02104e-05	-5.43538e-05	-4.37005e-05	-3.65433e-05	-3.17349e-05	-2.85047e-05	-2.63347e-05	-2.4877e-05	-2.38978e-05	-2.32401e-05	-2.27983e-05	-2.25016e-05	-2.23023e-05	-2.21684e-05	-2.20785e-05	-2.20182e-05	-2.19776e-05	-2.19504e-05	-2.19322e-05	-2.192e-05	-2.19119e-05	-2.19065e-05
	-0.44	29	-1	-0.67208	-0.451692	-0.303575	-0.204029	-0.137126	-0.0921626	-0.061944	-0.0416349	-0.0279858	-0.0188127	-0.0126478	-0.00850468	-0.00572025	-0.00384898	-0.00259141	-0.00174627	-0.00117832	-0.000796641	-0.00054015	-0.000367788	-0.000251962	-0.00017413	-0.000121829	-8.66858e-05	-6.30715e-05	-4.72044e-05	-3.65433e-05	-2.93801e-05	-2.45673e-05	-2.13338e-05	-1.91614e-05	-1.7702e-05	-1.67215e-05	-1.60628e-05	-1.56203e-05	-1.53231e-05	-1.51234e-05	-1.49893e-05	-1.48992e-05	-1.48388e-05	-1.47981e-05	-1.47709e-05	-1.47526e-05	-1.47403e-05	-1.47322e-05	-1.47268e-05
	-0.42	30	-1	-0.672079	-0.451691	-0.303573	-0.204027	-0.137124	-0.0921601	-0.0619411	-0.0416317	-0.0279824	-0.0188091	-0.012644	-0.00850065	-0.00571607	-0.00384468	-0.002587	-0.00174178	-0.00117375	-0.000792018	-0.000535482	-0.000363084	-0.00024723	-0.000169376	-0.000117058	-8.1901e-05	-5.82766e-05	-4.24019e-05	-3.17349e-05	-2.45673e-05	-1.97513e-05	-1.65153e-05	-1.43411e-05	-1.28803e-05	-1.18988e-05	-1.12394e-05	-1.07964e-05	-1.04987e-05	-1.02988e-05	-1.01645e-05	-1.00743e-05	-1.00137e-05	-9.97297e-06	-9.94565e-06	-9.92733e-06	-9.91506e-06	-9.90687e-06	-9.90146e-06
	-0.4	31	-1	-0.672079	-0.451691	-0.303572	-0.204026	-0.137122	-0.0921585	-0.0619392	-0.0416297	-0.0279801	-0.0188066	-0.0126414	-0.00849796	-0.00571328	-0.0038418	-0.00258405	-0.00173877	-0.00117069	-0.00078892	-0.000532352	-0.000359929	-0.000244055	-0.000166185	-0.000113855	-7.86882e-05	-5.50564e-05	-3.9176e-05	-2.85047e-05	-2.13338e-05	-1.65153e-05	-1.32775e-05	-1.11019e-05	-9.64005e-06	-8.65782e-06	-7.99785e-06	-7.55443e-06	-7.25651e-06	-7.05635e-06	-6.92188e-06	-6.83154e-06	-6.77086e-06	-6.73011e-06	-6.70274e-06	-6.68439e-06	-6.6721e-06	-6.6639e-06	-6.65848e-06
	-0.38	32	-1	-0.672079	-0.45169	-0.303572	-0.204025	-0.137122	-0.0921574	-0.061938	-0.0416283	-0.0279786	-0.018805	-0.0126397	-0.00849617	-0.00571142	-0.00383988	-0.00258208	-0.00173675	-0.00116865	-0.000786845	-0.000530255	-0.000357813	-0.000241925	-0.000164043	-0.000111704	-7.65309e-05	-5.28937e-05	-3.70092e-05	-2.63347e-05	-1.91614e-05	-1.43411e-05	-1.11019e-05	-8.92526e-06	-7.46264e-06	-6.47984e-06	-5.81945e-06	-5.37572e-06	-5.07757e-06	-4.87724e-06	-4.74264e-06	-4.65222e-06	-4.59147e-06	-4.55067e-06	-4.52327e-06	-4.50489e-06	-4.49258e-06	-4.48437e-06	-4.47894e-06
	-0.36	33	-1	-0.672079	-0.45169	-0.303571	-0.204024	-0.137121	-0.0921566	-0.0619372	-0.0416274	-0.0279776	-0.018804	-0.0126386	-0.00849497	-0.00571017	-0.00383859	-0.00258076	-0.00173541	-0.00116728	-0.000785455	-0.000528849	-0.000356394	-0.000240496	-0.000162606	-0.000110261	-7.50824e-05	-5.14413e-05	-3.55538e-05	-2.4877e-05	-1.7702e-05	-1.28803e-05	-9.64005e-06	-7.46264e-06	-5.99945e-06	-5.01621e-06	-4.3555e-06	-3.91153e-06	-3.61321e-06	-3.41275e-06	-3.27806e-06	-3.18756e-06	-3.12676e-06	-3.08593e-06	-3.0585e-06	-3.04011e-06	-3.02778e-06	-3.01956e-06	-3.01412e-06
	-0.34	34	-1	-0.672079	-0.45169	-0.303571	-0.204024	-0.137121	-0.0921561	-0.0619366	-0.0416267	-0.0279769	-0.0188032	-0.0126378	-0.00849418	-0.00570935	-0.00383773	-0.00257988	-0.00173451	-0.00116636	-0.000784524	-0.000527906	-0.000355443	-0.000239537	-0.000161642	-0.000109292	-7.41099e-05	-5.0466e-05	-3.45763e-05	-2.38978e-05	-1.67215e-05	-1.18988e-05	-8.65782e-06	-6.47984e-06	-5.01621e-06	-4.03265e-06	-3.3717e-06	-2.92755e-06	-2.62909e-06	-2.42853e-06	-2.29377e-06	-2.20322e-06	-2.14238e-06	-2.10152e-06	-2.07407e-06	-2.05566e-06	-2.04333e-06	-2.0351e-06	-2.02965e-06
	-0.32	35	-1	-0.672079	-0.45169	-0.303571	-0.204024	-0.13712	-0.0921558	-0.0619362	-0.0416263	-0.0279765	-0.0188028	-0.0126373	-0.00849364	-0.00570879	-0.00383716	-0.00257929	-0.0017339	-0.00116574	-0.0007839	-0.000527275	-0.000354805	-0.000238894	-0.000160995	-0.000108642	-7.34571e-05	-4.98111e-05	-3.39198e-05	-2.32401e-05	-1.60628e-05	-1.12394e-05	-7.99785e-06	-5.81945e-06	-4.3555e-06	-3.3717e-06	-2.71057e-06	-2.26628e-06	-1.96772e-06	-1.76709e-06	-1.63227e-06	-1.54168e-06	-1.48081e-06	-1.43992e-06	-1.41247e-06	-1.39404e-06	-1.3817e-06	-1.37346e-06	-1.36802e-06
	-0.3	36	-1	-0.672079	-0.45169	-0.303571	-0.204024	-0.13712	-0.0921556	-0.061936	-0.0416261	-0.0279762	-0.0188024	-0.012637	-0.00849329	-0.00570842	-0.00383678	-0.00257889	-0.0017335	-0.00116533	-0.000783482	-0.000526852	-0.000354378	-0.000238463	-0.000160561	-0.000108205	-7.30188e-05	-4.93714e-05	-3.34789e-05	-2.27983e-05	-1.56203e-05	-1.07964e-05	-7.55443e-06	-5.37572e-06	-3.91153e-06	-2.92755e-06	-2.26628e-06	-1.82189e-06	-1.52325e-06	-1.32257e-06	-1.18771e-06	-1.09709e-06	-1.0362e-06	-9.9529e-07	-9.6782e-07	-9.49386e-07	-9.37038e-07	-9.28798e-07	-9.23347e-07
	-0.28	37	-1	-0.672078	-0.45169	-0.303571	-0.204024	-0.13712	-0.0921555	-0.0619358	-0.0416259	-0.027976	-0.0188022	-0.0126367	-0.00849305	-0.00570817	-0.00383652	-0.00257863	-0.00173323	-0.00116506	-0.000783202	-0.000526568	-0.000354091	-0.000238174	-0.000160269	-0.000107912	-7.27245e-05	-4.90761e-05	-3.31828e-05	-2.25016e-05	-1.53231e-05	-1.04987e-05	-7.25651e-06	-5.07757e-06	-3.61321e-06	-2.62909e-06	-1.96772e-06	-1.52325e-06	-1.22456e-06	-1.02383e-06	-8.88939e-07	-7.98294e-07	-7.37386e-07	-6.96468e-07	-6.68988e-07	-6.50547e-07	-6.38194e-07	-6.2995e-07	-6.24497e-07
	-0.26	38	-1	-0.672078	-0.451689	-0.303571	-0.204023	-0.13712	-0.0921554	-0.0619357	-0.0416258	-0.0279759	-0.0188021	-0.0126366	-0.00849289	-0.00570801	-0.00383635	-0.00257845	-0.00173305	-0.00116487	-0.000783015	-0.000526378	-0.000353899	-0.00023798	-0.000160074	-0.000107716	-7.2527e-05	-4.88779e-05	-3.2984e-05	-2.23023e-05	-1.51234e-05	-1.02988e-05	-7.05635e-06	-4.87724e-06	-3.41275e-06	-2.42853e-06	-1.76709e-06	-1.32257e-06	-1.02383e-06	-8.23069e-07	-6.88153e-07	-5.9749e-07	-5.3657e-07	-4.95641e-07	-4.68154e-07	-4.49708e-07	-4.37351e-07	-4.29105e-07	-4.23649e-07
	-0.24	39	-1	-0.672078	-0.451689	-0.303571	-0.204023	-0.13712	-0.0921553	-0.0619357	-0.0416257	-0.0279758	-0.018802	-0.0126365	-0.00849279	-0.0057079	-0.00383624	-0.00257834	-0.00173293	-0.00116475	-0.00078289	-0.000526251	-0.00035377	-0.00023785	-0.000159943	-0.000107584	-7.23945e-05	-4.87448e-05	-3.28505e-05	-2.21684e-05	-1.49893e-05	-1.01645e-05	-6.92188e-06	-4.74264e-06	-3.27806e-06	-2.29377e-06	-1.63227e-06	-1.18771e-06	-8.88939e-07	-6.88153e-07	-5.53219e-07	-4.62543e-07	-4.01612e-07	-3.60676e-07	-3.33184e-07	-3.14734e-07	-3.02374e-07	-2.94125e-07	-2.88668e-07
	-0.22	40	-1	-0.672078	-0.451689	-0.303571	-0.204023	-0.13712	-0.0921553	-0.0619356	-0.0416256	-0.0279757	-0.0188019	-0.0126364	-0.00849272	-0.00570783	-0.00383616	-0.00257826	-0.00173285	-0.00116467	-0.000782806	-0.000526165	-0.000353684	-0.000237763	-0.000159855	-0.000107495	-7.23055e-05	-4.86554e-05	-3.27608e-05	-2.20785e-05	-1.48992e-05	-1.00743e-05	-6.83154e-06	-4.65222e-06	-3.18756e-06	-2.20322e-06	-1.54168e-06	-1.09709e-06	-7.98294e-07	-5.9749e-07	-4.62543e-07	-3.71856e-07	-3.10918e-07	-2.69977e-07	-2.4248e-07	-2.24027e-07	-2.11664e-07	-2.03414e-07	-1.97956e-07
	-0.2	41	-1	-0.672078	-0.451689	-0.303571	-0.204023	-0.13712	-0.0921552	-0.0619356	-0.0416256	-0.0279757	-0.0188019	-0.0126364	-0.00849267	-0.00570778	-0.00383611	-0.0025782	-0.00173279	-0.00116461	-0.000782749	-0.000526108	-0.000353626	-0.000237704	-0.000159796	-0.000107436	-7.22458e-05	-4.85954e-05	-3.27006e-05	-2.20182e-05	-1.48388e-05	-1.00137e-05	-6.77086e-06	-4.59147e-06	-3.12676e-06	-2.14238e-06	-1.48081e-06	-1.0362e-06	-7.37386e-07	-5.3657e-07	-4.01612e-07	-3.10918e-07	-2.49975e-07	-2.09029e-07	-1.81529e-07	-1.63073e-07	-1.50709e-07	-1.42458e-07	-1.36999e-07
	-0.18	42	-1	-0.672078	-0.451689	-0.303571	-0.204023	-0.13712	-0.0921552	-0.0619356	-0.0416256	-0.0279757	-0.0188019	-0.0126363	-0.00849264	-0.00570774	-0.00383608	-0.00257817	-0.00173276	-0.00116457	-0.000782712	-0.00052607	-0.000353587	-0.000237665	-0.000159756	-0.000107396	-7.22057e-05	-4.85552e-05	-3.26602e-05	-2.19776e-05	-1.47981e-05	-9.97297e-06	-6.73011e-06	-4.55067e-06	-3.08593e-06	-2.10152e-06	-1.43992e-06	-9.9529e-07	-6.96468e-07	-4.95641e-07	-3.60676e-07	-2.69977e-07	-2.09029e-07	-1.6808e-07	-1.40577e-07	-1.2212e-07	-1.09755e-07	-1.01503e-07	-9.60428e-08
	-0.16	43	-1	-0.672078	-0.451689	-0.303571	-0.204023	-0.13712	-0.0921552	-0.0619355	-0.0416256	-0.0279757	-0.0188018	-0.0126363	-0.00849262	-0.00570772	-0.00383605	-0.00257815	-0.00173273	-0.00116455	-0.000782686	-0.000526044	-0.000353561	-0.000237639	-0.00015973	-0.000107369	-7.21789e-05	-4.85282e-05	-3.26331e-05	-2.19504e-05	-1.47709e-05	-9.94565e-06	-6.70274e-06	-4.52327e-06	-3.0585e-06	-2.07407e-06	-1.41247e-06	-9.6782e-07	-6.68988e-07	-4.68154e-07	-3.33184e-07	-2.4248e-07	-1.81529e-07	-1.40577e-07	-1.13073e-07	-9.46146e-08	-8.22483e-08	-7.39953e-08	-6.8535e-08
	-0.14	44	-1	-0.672078	-0.451689	-0.303571	-0.204023	-0.13712	-0.0921552	-0.0619355	-0.0416255	-0.0279756	-0.0188018	-0.0126363	-0.00849261	-0.00570771	-0.00383604	-0.00257813	-0.00173272	-0.00116453	-0.00078267	-0.000526027	-0.000353544	-0.000237621	-0.000159712	-0.000107351	-7.21608e-05	-4.85101e-05	-3.2615e-05	-2.19322e-05	-1.47526e-05	-9.92733e-06	-6.68439e-06	-4.50489e-06	-3.04011e-06	-2.05566e-06	-1.39404e-06	-9.49386e-07	-6.50547e-07	-4.49708e-07	-3.14734e-07	-2.24027e-07	-1.63073e-07	-1.2212e-07	-9.46146e-08	-7.61552e-08	-6.37881e-08	-5.55346e-08	-5.00739e-08
	-0.12	45	-1	-0.672078	-0.451689	-0.303571	-0.204023	-0.13712	-0.0921552	-0.0619355	-0.0416255	-0.0279756	-0.0188018	-0.0126363	-0.0084926	-0.0057077	-0.00383603	-0.00257812	-0.00173271	-0.00116452	-0.000782658	-0.000526016	-0.000353532	-0.000237609	-0.0001597	-0.000107339	-7.21488e-05	-4.8498e-05	-3.26028e-05	-2.192e-05	-1.47403e-05	-9.91506e-06	-6.6721e-06	-4.49258e-06	-3.02778e-06	-2.04333e-06	-1.3817e-06	-9.37038e-07	-6.38194e-07	-4.37351e-07	-3.02374e-07	-2.11664e-07	-1.50709e-07	-1.09755e-07	-8.22483e-08	-6.37881e-08	-5.14206e-08	-4.31666e-08	-3.77056e-08
	-0.1	46	-1	-0.672078	-0.451689	-0.303571	-0.204023	-0.13712	-0.0921552	-0.0619355	-0.0416255	-0.0279756	-0.0188018	-0.0126363	-0.00849259	-0.00570769	-0.00383602	-0.00257811	-0.0017327	-0.00116451	-0.000782651	-0.000526008	-0.000353524	-0.000237602	-0.000159692	-0.000107331	-7.21408e-05	-4.84899e-05	-3.25947e-05	-2.19119e-05	-1.47322e-05	-9.90687e-06	-6.6639e-06	-4.48437e-06	-3.01956e-06	-2.0351e-06	-1.37346e-06	-9.28798e-07	-6.2995e-07	-4.29105e-07	-2.94125e-07	-2.03414e-07	-1.42458e-07	-1.01503e-07	-7.39953e-08	-5.55346e-08	-4.31666e-08	-3.49124e-08	-2.94511e-08
	-0.08	47	-1	-0.672078	-0.451689	-0.303571	-0.204023	-0.13712	-0.0921552	-0.0619355	-0.0416255	-0.0279756	-0.0188018	-0.0126363	-0.00849259	-0.00570769	-0.00383602	-0.00257811	-0.00173269	-0.00116451	-0.000782646	-0.000526003	-0.000353519	-0.000237596	-0.000159687	-0.000107326	-7.21355e-05	-4.84846e-05	-3.25893e-05	-2.19065e-05	-1.47268e-05	-9.90146e-06	-6.65848e-06	-4.47894e-06	-3.01412e-06	-2.02965e-06	-1.36802e-06	-9.23347e-07	-6.24497e-07	-4.23649e-07	-2.88668e-07	-1.97956e-07	-1.36999e-07	-9.60428e-08	-6.8535e-08	-5.00739e-08	-3.77056e-08	-2.94511e-08	-2.39897e-08
	-0.06	48	-1	-0.672078	-0.451689	-0.303571	-0.204023	-0.13712	-0.0921552	-0.0619355	-0.0416255	-0.0279756	-0.0188018	-0.0126363	-0.00849258	-0.00570769	-0.00383601	-0.00257811	-0.00173269	-0.00116451	-0.000782643	-0.000526	-0.000353516	-0.000237593	-0.000159684	-0.000107323	-7.2132e-05	-4.84811e-05	-3.25858e-05	-2.1903e-05	-1.47233e-05	-9.89795e-06	-6.65496e-06	-4.47542e-06	-3.0106e-06	-2.02612e-06	-1.36448e-06	-9.19812e-07	-6.2096e-07	-4.20111e-07	-2.85129e-07	-1.94416e-07	-1.33458e-07	-9.25017e-08	-6.49935e-08	-4.65321e-08	-3.41636e-08	-2.5909e-08	-2.04475e-08
	-0.04	49	-1	-0.672078	-0.451689	-0.303571	-0.204023	-0.13712	-0.0921552	-0.0619355	-0.0416255	-0.0279756	-0.0188018	-0.0126363	-0.00849258	-0.00570768	-0.00383601	-0.0025781	-0.00173269	-0.00116451	-0.000782641	-0.000525998	-0.000353514	-0.000237591	-0.000159682	-0.000107321	-7.21299e-05	-4.8479e-05	-3.25837e-05	-2.19008e-05	-1.47211e-05	-9.89578e-06	-6.65279e-06	-4.47324e-06	-3.00842e-06	-2.02394e-06	-1.3623e-06	-9.17627e-07	-6.18774e-07	-4.17924e-07	-2.82941e-07	-1.92228e-07	-1.31269e-07	-9.03126e-08	-6.28042e-08	-4.43426e-08	-3.1974e-08	-2.37193e-08	-1.82577e-08
	-0.02	50	-1	-0.672078	-0.451689	-0.303571	-0.204023	-0.13712	-0.0921552	-0.0619355	-0.0416255	-0.0279756	-0.0188018	-0.0126363	-0.00849258	-0.00570768	-0.00383601	-0.0025781	-0.00173269	-0.0011645	-0.00078264	-0.000525997	-0.000353513	-0.00023759	-0.000159681	-0.00010732	-7.21288e-05	-4.84778e-05	-3.25825e-05	-2.18997e-05	-1.47199e-05	-9.89461e-06	-6.65161e-06	-4.47206e-06	-3.00723e-06	-2.02276e-06	-1.36112e-06	-9.16442e-07	-6.17588e-07	-4.16738e-07	-2.81754e-07	-1.91041e-07	-1.30082e-07	-8.91252e-08	-6.16166e-08	-4.31549e-08	-3.07863e-08	-2.25315e-08	-1.70699e-08
	0	51	-1	-0.672078	-0.451689	-0.303571	-0.204023	-0.13712	-0.0921552	-0.0619355	-0.0416255	-0.0279756	-0.0188018	-0.0126363	-0.00849258	-0.00570768	-0.00383601	-0.0025781	-0.00173269	-0.0011645	-0.000782639	-0.000525996	-0.000353512	-0.000237589	-0.00015968	-0.000107319	-7.21284e-05	-4.84775e-05	-3.25822e-05	-2.18993e-05	-1.47196e-05	-9.89424e-06	-6.65124e-06	-4.47169e-06	-3.00686e-06	-2.02238e-06	-1.36074e-06	-9.16067e-07	-6.17213e-07	-4.16362e-07	-2.81379e-07	-1.90665e-07	-1.29706e-07	-8.87494e-08	-6.12408e-08	-4.27791e-08	-3.04104e-08	-2.21556e-08	-1.6694e-08
	0.02	52	-1	-0.672078	-0.451689	-0.303571	-0.204023	-0.13712	-0.0921552	-0.0619355	-0.0416255	-0.0279756	-0.0188018	-0.0126363	-0.00849258	-0.00570768	-0.00383601	-0.0025781	-0.00173269	-0.0011645	-0.00078264	-0.000525997	-0.000353513	-0.00023759	-0.000159681	-0.00010732	-7.21288e-05	-4.84778e-05	-3.25825e-05	-2.18997e-05	-1.47199e-05	-9.89461e-06	-6.65161e-06	-4.47206e-06	-3.00723e-06	-2.02276e-06	-1.36112e-06	-9.16442e-07	-6.17588e-07	-4.16738e-07	-2.81754e-07	-1.91041e-07	-1.30082e-07	-8.91252e-08	-6.16166e-08	-4.31549e-08	-3.07863e-08	-2.25315e-08	-1.70699e-08
	0.04	53	-1	-0.672078	-0.451689	-0.303571	-0.204023	-0.13712	-0.0921552	-0.0619355	-0.0416255	-0.0279756	-0.0188018	-0.0126363	-0.00849258	-0.00570768	-0.00383601	-0.0025781	-0.00173269	-0.00116451	-0.000782641	-0.000525998	-0.000353514	-0.000237591	-0.000159682	-0.000107321	-7.21299e-05	-4.8479e-05	-3.25837e-05	-2.19008e-05	-1.47211e-05	-9.89578e-06	-6.65279e-06	-4.47324e-06	-3.00842e-06	-2.02394e-06	-1.3623e-06	-9.17627e-07	-6.18774e-07	-4.17924e-07	-2.82941e-07	-1.92228e-07	-1.31269e-07	-9.03126e-08	-6.28042e-08	-4.43426e-08	-3.1974e-08	-2.37193e-08	-1.82577e-08
	0.06	54	-1	-0.672078	-0.451689	-0.303571	-0.204023	-0.13712	-0.0921552	-0.0619355	-0.0416255	-0.0279756	-0.0188018	-0.0126363	-0.00849258	-0.00570769	-0.00383601	-0.00257811	-0.00173269	-0.00116451	-0.000782643	-0.000526	-0.000353516	-0.000237593	-0.000159684	-0.000107323	-7.2132e-05	-4.84811e-05	-3.25858e-05	-2.1903e-05	-1.47233e-05	-9.89795e-06	-6.65496e-06	-4.47542e-06	-3.0106e-06	-2.02612e-06	-1.36448e-06	-9.19812e-07	-6.2096e-07	-4.20111e-07	-2.85129e-07	-1.94416e-07	-1.33458e-07	-9.25017e-08	-6.49935e-08	-4.65321e-08	-3.41636e-08	-2.5909e-08	-2.04475e-08
	0.08	55	-1	-0.672078	-0.451689	-0.303571	-0.204023	-0.13712	-0.0921552	-0.0619355	-0.0416255	-0.0279756	-0.0188018	-0.0126363	-0.00849259	-0.00570769	-0.00383602	-0.00257811	-0.00173269	-0.00116451	-0.000782646	-0.000526003	-0.000353519	-0.000237596	-0.000159687	-0.000107326	-7.21355e-05	-4.84846e-05	-3.25893e-05	-2.19065e-05	-1.47268e-05	-9.90146e-06	-6.65848e-06	-4.47894e-06	-3.01412e-06	-2.02965e-06	-1.36802e-06	-9.23347e-07	-6.24497e-07	-4.23649e-07	-2.88668e-07	-1.97956e-07	-1.36999e-07	-9.60428e-08	-6.8535e-08	-5.00739e-08	-3.77056e-08	-2.94511e-08	-2.39897e-08
	0.1	56	-1	-0.672078	-0.451689	-0.303571	-0.204023	-0.13712	-0.0921552	-0.0619355	-0.0416255	-0.0279756	-0.0188018	-0.0126363	-0.00849259	-0.00570769	-0.00383602	-0.00257811	-0.0017327	-0.00116451	-0.000782651	-0.000526008	-0.000353524	-0.000237602	-0.000159692	-0.000107331	-7.21408e-05	-4.84899e-05	-3.25947e-05	-2.19119e-05	-1.47322e-05	-9.90687e-06	-6.6639e-06	-4.48437e-06	-3.01956e-06	-2.0351e-06	-1.37346e-06	-9.28798e-07	-6.2995e-07	-4.29105e-07	-2.94125e-07	-2.03414e-07	-1.42458e-07	-1.01503e-07	-7.39953e-08	-5.55346e-08	-4.31666e-08	-3.49124e-08	-2.94511e-08
	0.12	57	-1	-0.672078	-0.451689	-0.303571	-0.204023	-0.13712	-0.0921552	-0.0619355	-0.0416255	-0.0279756	-0.0188018	-0.0126363	-0.0084926	-0.0057077	-0.00383603	-0.00257812	-0.00173271	-0.00116452	-0.000782658	-0.000526016	-0.000353532	-0.000237609	-0.0001597	-0.000107339	-7.21488e-05	-4.8498e-05	-3.26028e-05	-2.192e-05	-1.47403e-05	-9.91506e-06	-6.6721e-06	-4.49258e-06	-3.02778e-06	-2.04333e-06	-1.3817e-06	-9.37038e-07	-6.38194e-07	-4.37351e-07	-3.02374e-07	-2.11664e-07	-1.50709e-07	-1.09755e-07	-8.22483e-08	-6.37881e-08	-5.14206e-08	-4.31666e-08	-3.77056e-08
	0.14	58	-1	-0.672078	-0.451689	-0.303571	-0.204023	-0.13712	-0.0921552	-0.0619355	-0.0416255	-0.0279756	-0.0188018	-0.0126363	-0.00849261	-0.00570771	-0.00383604	-0.00257813	-0.00173272	-0.00116453	-0.00078267	-0.000526027	-0.000353544	-0.000237621	-0.000159712	-0.000107351	-7.21608e-05	-4.85101e-05	-3.2615e-05	-2.19322e-05	-1.47526e-05	-9.92733e-06	-6.68439e-06	-4.50489e-06	-3.04011e-06	-2.05566e-06	-1.39404e-06	-9.49386e-07	-6.50547e-07	-4.49708e-07	-3.14734e-07	-2.24027e-07	-1.63073e-07	-1.2212e-07	-9.46146e-08	-7.61552e-08	-6.37881e-08	-5.55346e-08	-5.00739e-08
	0.16	59	-1	-0.672078	-0.451689	-0.303571	-0.204023	-0.13712	-0.0921552	-0.0619355	-0.0416256	-0.0279757	-0.0188018	-0.0126363	-0.00849262	-0.00570772	-0.00383605	-0.00257815	-0.00173273	-0.00116455	-0.000782686	-0.000526044	-0.000353561	-0.000237639	-0.00015973	-0.000107369	-7.21789e-05	-4.85282e-05	-3.26331e-05	-2.19504e-05	-1.47709e-05	-9.94565e-06	-6.70274e-06	-4.52327e-06	-3.0585e-06	-2.07407e-06	-1.41247e-06	-9.6782e-07	-6.68988e-07	-4.68154e-07	-3.33184e-07	-2.4248e-07	-1.81529e-07	-1.40577e-07	-1.13073e-07	-9.46146e-08	-8.22483e-08	-7.39953e-08	-6.8535e-08
	0.18	60	-1	-0.672078	-0.451689	-0.303571	-0.204023	-0.13712	-0.0921552	-0.0619356	-0.0416256	-0.0279757	-0.0188019	-0.0126363	-0.00849264	-0.00570774	-0.00383608	-0.00257817	-0.00173276	-0.00116457	-0.000782712	-0.00052607	-0.000353587	-0.000237665	-0.000159756	-0.000107396	-7.22057e-05	-4.85552e-05	-3.26602e-05	-2.19776e-05	-1.47981e-05	-9.97297e-06	-6.73011e-06	-4.55067e-06	-3.08593e-06	-2.10152e-06	-1.43992e-06	-9.9529e-07	-6.96468e-07	-4.95641e-07	-3.60676e-07	-2.69977e-07	-2.09029e-07	-1.6808e-07	-1.40577e-07	-1.2212e-07	-1.09755e-07	-1.01503e-07	-9.60428e-08
	0.2	61	-1	-0.672078	-0.451689	-0.303571	-0.204023	-0.13712	-0.0921552	-0.0619356	-0.0416256	-0.0279757	-0.0188019	-0.0126364	-0.00849267	-0.00570778	-0.00383611	-0.0025782	-0.00173279	-0.00116461	-0.000782749	-0.000526108	-0.000353626	-0.000237704	-0.000159796	-0.000107436	-7.22458e-05	-4.85954e-05	-3.27006e-05	-2.20182e-05	-1.48388e-05	-1.00137e-05	-6.77086e-06	-4.59147e-06	-3.12676e-06	-2.14238e-06	-1.48081e-06	-1.0362e-06	-7.37386e-07	-5.3657e-07	-4.01612e-07	-3.10918e-07	-2.49975e-07	-2.09029e-07	-1.81529e-07	-1.63073e-07	-1.50709e-07	-1.42458e-07	-1.36999e-07
	0.22	62	-1	-0.672078	-0.451689	-0.303571	-0.204023	-0.13712	-0.0921553	-0.0619356	-0.0416256	-0.0279757	-0.0188019	-0.0126364	-0.00849272	-0.00570783	-0.00383616	-0.00257826	-0.00173285	-0.00116467	-0.000782806	-0.000526165	-0.000353684	-0.000237763	-0.000159855	-0.000107495	-7.23055e-05	-4.86554e-05	-3.27608e-05	-2.20785e-05	-1.48992e-05	-1.00743e-05	-6.83154e-06	-4.65222e-06	-3.18756e-06	-2.20322e-06	-1.54168e-06	-1.09709e-06	-7.98294e-07	-5.9749e-07	-4.62543e-07	-3.71856e-07	-3.10918e-07	-2.69977e-07	-2.4248e-07	-2.24027e-07	-2.11664e-07	-2.03414e-07	-1.97956e-07
	0.24	63	-1	-0.672078	-0.451689	-0.303571	-0.204023	-0.13712	-0.0921553	-0.0619357	-0.0416257	-0.0279758	-0.018802	-0.0126365	-0.00849279	-0.0057079	-0.00383624	-0.00257834	-0.00173293	-0.00116475	-0.00078289	-0.000526251	-0.00035377	-0.00023785	-0.000159943	-0.000107584	-7.23945e-05	-4.87448e-05	-3.28505e-05	-2.21684e-05	-1.49893e-05	-1.01645e-05	-6.92188e-06	-4.74264e-06	-3.27806e-06	-2.29377e-06	-1.63227e-06	-1.18771e-06	-8.88939e-07	-6.88153e-07	-5.53219e-07	-4.62543e-07	-4.01612e-07	-3.60676e-07	-3.33184e-07	-3.14734e-07	-3.02374e-07	-2.94125e-07	-2.88668e-07
	0.26	64	-1	-0.672078	-0.451689	-0.303571	-0.204023	-0.13712	-0.0921554	-0.0619357	-0.0416258	-0.0279759	-0.0188021	-0.0126366	-0.00849289	-0.00570801	-0.00383635	-0.00257845	-0.00173305	-0.00116487	-0.000783015	-0.000526378	-0.000353899	-0.00023798	-0.000160074	-0.000107716	-7.2527e-05	-4.88779e-05	-3.2984e-05	-2.23023e-05	-1.51234e-05	-1.02988e-05	-7.05635e-06	-4.87724e-06	-3.41275e-06	-2.42853e-06	-1.76709e-06	-1.32257e-06	-1.02383e-06	-8.23069e-07	-6.88153e-07	-5.9749e-07	-5.3657e-07	-4.95641e-07	-4.68154e-07	-4.49708e-07	-4.37351e-07	-4.29105e-07	-4.23649e-07
	0.28	65	-1	-0.672078	-0.45169	-0.303571	-0.204024	-0.13712	-0.0921555	-0.0619358	-0.0416259	-0.027976	-0.0188022	-0.0126367	-0.00849305	-0.00570817	-0.00383652	-0.00257863	-0.00173323	-0.00116506	-0.000783202	-0.000526568	-0.000354091	-0.000238174	-0.000160269	-0.000107912	-7.27245e-05	-4.90761e-05	-3.31828e-05	-2.25016e-05	-1.53231e-05	-1.04987e-05	-7.25651e-06	-5.07757e-06	-3.61321e-06	-2.62909e-06	-1.96772e-06	-1.52325e-06	-1.22456e-06	-1.02383e-06	-8.88939e-07	-7.98294e-07	-7.37386e-07	-6.96468e-07	-6.68988e-07	-6.50547e-07	-6.38194e-07	-6.2995e-07	-6.24497e-07
	0.3	66	-1	-0.672079	-0.45169	-0.303571	-0.204024	-0.13712	-0.0921556	-0.061936	-0.0416261	-0.0279762	-0.0188024	-0.012637	-0.00849329	-0.00570842	-0.00383678	-0.00257889	-0.0017335	-0.00116533	-0.000783482	-0.000526852	-0.000354378	-0.000238463	-0.000160561	-0.000108205	-7.30188e-05	-4.93714e-05	-3.34789e-05	-2.27983e-05	-1.56203e-05	-1.07964e-05	-7.55443e-06	-5.37572e-06	-3.91153e-06	-2.92755e-06	-2.26628e-06	-1.82189e-06	-1.52325e-06	-1.32257e-06	-1.18771e-06	-1.09709e-06	-1.0362e-06	-9.9529e-07	-9.6782e-07	-9.49386e-07	-9.37038e-07	-9.28798e-07	-9.23347e-07
	0.32	67	-1	-0.672079	-0.45169	-0.303571	-0.204024	-0.13712	-0.0921558	-0.0619362	-0.0416263	-0.0279765	-0.0188028	-0.0126373	-0.00849364	-0.00570879	-0.00383716	-0.00257929	-0.0017339	-0.00116574	-0.0007839	-0.000527275	-0.000354805	-0.000238894	-0.000160995	-0.000108642	-7.34571e-05	-4.98111e-05	-3.39198e-05	-2.32401e-05	-1.60628e-05	-1.12394e-05	-7.99785e-06	-5.81945e-06	-4.3555e-06	-3.3717e-06	-2.71057e-06	-2.26628e-06	-1.96772e-06	-1.76709e-06	-1.63227e-06	-1.54168e-06	-1.48081e-06	-1.43992e-06	-1.41247e-06	-1.39404e-06	-1.3817e-06	-1.37346e-06	-1.36802e-06
	0.34	68	-1	-0.672079	-0.45169	-0.303571	-0.204024	-0.137121	-0.0921561	-0.0619366	-0.0416267	-0.0279769	-0.0188032	-0.0126378	-0.00849418	-0.00570935	-0.00383773	-0.00257988	-0.00173451	-0.00116636	-0.000784524	-0.000527906	-0.000355443	-0.000239537	-0.000161642	-0.000109292	-7.41099e-05	-5.0466e-05	-3.45763e-05	-2.38978e-05	-1.67215e-05	-1.18988e-05	-8.65782e-06	-6.47984e-06	-5.01621e-06	-4.03265e-06	-3.3717e-06	-2.92755e-06	-2.62909e-06	-2.42853e-06	-2.29377e-06	-2.20322e-06	-2.14238e-06	-2.10152e-06	-2.07407e-06	-2.05566e-06	-2.04333e-06	-2.0351e-06	-2.02965e-06
	0.36	69	-1	-0.672079	-0.45169	-0.303571	-0.204024	-0.137121	-0.0921566	-0.0619372	-0.0416274	-0.0279776	-0.018804	-0.0126386	-0.00849497	-0.00571017	-0.00383859	-0.00258076	-0.00173541	-0.00116728	-0.000785455	-0.000528849	-0.000356394	-0.000240496	-0.000162606	-0.000110261	-7.50824e-05	-5.14413e-05	-3.55538e-05	-2.4877e-05	-1.7702e-05	-1.28803e-05	-9.64005e-06	-7.46264e-06	-5.99945e-06	-5.01621e-06	-4.3555e-06	-3.91153e-06	-3.61321e-06	-3.41275e-06	-3.27806e-06	-3.18756e-06	-3.12676e-06	-3.08593e-06	-3.0585e-06	-3.04011e-06	-3.02778e-06	-3.01956e-06	-3.01412e-06
	0.38	70	-1	-0.672079	-0.45169	-0.303572	-0.204025	-0.137122	-0.0921574	-0.061938	-0.0416283	-0.0279786	-0.018805	-0.0126397	-0.00849617	-0.00571142	-0.00383988	-0.00258208	-0.00173675	-0.00116865	-0.000786845	-0.000530255	-0.000357813	-0.000241925	-0.000164043	-0.000111704	-7.65309e-05	-5.28937e-05	-3.70092e-05	-2.63347e-05	-1.91614e-05	-1.43411e-05	-1.11019e-05	-8.92526e-06	-7.46264e-06	-6.47984e-06	-5.81945e-06	-5.37572e-06	-5.07757e-06	-4.87724e-06	-4.74264e-06	-4.65222e-06	-4.59147e-06	-4.55067e-06	-4.52327e-06	-4.50489e-06	-4.49258e-06	-4.48437e-06	-4.47894e-06
	0.4	71	-1	-0.672079	-0.451691	-0.303572	-0.204026	-0.137122	-0.0921585	-0.0619392	-0.0416297	-0.0279801	-0.0188066	-0.0126414	-0.00849796	-0.00571328	-0.0038418	-0.00258405	-0.00173877	-0.00117069	-0.00078892	-0.000532352	-0.000359929	-0.000244055	-0.000166185	-0.000113855	-7.86882e-05	-5.50564e-05	-3.9176e-05	-2.85047e-05	-2.13338e-05	-1.65153e-05	-1.32775e-05	-1.11019e-05	-9.64005e-06	-8.65782e-06	-7.99785e-06	-7.55443e-06	-7.25651e-06	-7.05635e-06	-6.92188e-06	-6.83154e-06	-6.77086e-06	-6.73011e-06	-6.70274e-06	-6.68439e-06	-6.6721e-06	-6.6639e-06	-6.65848e-06
	0.42	72	-1	-0.672079	-0.451691	-0.303573	-0.204027	-0.137124	-0.0921601	-0.0619411	-0.0416317	-0.0279824	-0.0188091	-0.012644	-0.00850065	-0.00571607	-0.00384468	-0.002587	-0.00174178	-0.00117375	-0.000792018	-0.000535482	-0.000363084	-0.00024723	-0.000169376	-0.000117058	-8.1901e-05	-5.82766e-05	-4.24019e-05	-3.17349e-05	-2.45673e-05	-1.97513e-05	-1.65153e-05	-1.43411e-05	-1.28803e-05	-1.18988e-05	-1.12394e-05	-1.07964e-05	-1.04987e-05	-1.02988e-05	-1.01645e-05	-1.00743e-05	-1.00137e-05	-9.97297e-06	-9.94565e-06	-9.92733e-06	-9.91506e-06	-9.90687e-06	-9.90146e-06
	0.44	73	-1	-0.67208	-0.451692	-0.303575	-0.204029	-0.137126	-0.0921626	-0.061944	-0.0416349	-0.0279858	-0.0188127	-0.0126478	-0.00850468	-0.00572025	-0.00384898	-0.00259141	-0.00174627	-0.00117832	-0.000796641	-0.00054015	-0.000367788	-0.000251962	-0.00017413	-0.000121829	-8.66858e-05	-6.30715e-05	-4.72044e-05	-3.65433e-05	-2.93801e-05	-2.45673e-05	-2.13338e-05	-1.91614e-05	-1.7702e-05	-1.67215e-05	-1.60628e-05	-1.56203e-05	-1.53231e-05	-1.51234e-05	-1.49893e-05	-1.48992e-05	-1.48388e-05	-1.47981e-05	-1.47709e-05	-1.47526e-05	-1.47403e-05	-1.47322e-05	-1.47268e-05
	0.46	74	-1	-0.67208	-0.451693	-0.303577	-0.204031	-0.137129	-0.0921664	-0.0619483	-0.0416396	-0.0279909	-0.0188182	-0.0126536	-0.00851073	-0.00572652	-0.00385543	-0.00259801	-0.00175299	-0.00118514	-0.000803541	-0.000547114	-0.000374802	-0.000259015	-0.000181213	-0.000128936	-9.38109e-05	-7.02104e-05	-5.43538e-05	-4.37005e-05	-3.65433e-05	-3.17349e-05	-2.85047e-05	-2.63347e-05	-2.4877e-05	-2.38978e-05	-2.32401e-05	-2.27983e-05	-2.25016e-05	-2.23023e-05	-2.21684e-05	-2.20785e-05	-2.20182e-05	-2.19776e-05	-2.19504e-05	-2.19322e-05	-2.192e-05	-2.19119e-05	-2.19065e-05
	0.48	75	-1	-0.672082	-0.451696	-0.30358	-0.204035	-0.137134	-0.0921722	-0.0619547	-0.0416468	-0.0279987	-0.0188265	-0.0126623	-0.0085198	-0.00573591	-0.00386508	-0.00260787	-0.00176304	-0.00119532	-0.000813838	-0.0005575	-0.000385258	-0.000269526	-0.000191766	-0.000139522	-0.000104421	-8.08391e-05	-6.49966e-05	-5.43538e-05	-4.72044e-05	-4.24019e-05	-3.9176e-05	-3.70092e-05	-3.55538e-05	-3.45763e-05	-3.39198e-05	-3.34789e-05	-3.31828e-05	-3.2984e-05	-3.28505e-05	-3.27608e-05	-3.27006e-05	-3.26602e-05	-3.26331e-05	-3.2615e-05	-3.26028e-05	-3.25947e-05	-3.25893e-05
	0.5	76	-1	-0.672083	-0.451699	-0.303584	-0.204041	-0.137142	-0.0921808	-0.0619645	-0.0416575	-0.0280103	-0.0188389	-0.0126754	-0.0085334	-0.00574997	-0.00387952	-0.00262263	-0.00177804	-0.00121053	-0.000829203	-0.00057299	-0.000400845	-0.000285189	-0.000207487	-0.000155287	-0.000120219	-9.66627e-05	-8.08391e-05	-7.02104e-05	-6.30715e-05	-5.82766e-05	-5.50564e-05	-5.28937e-05	-5.14413e-05	-5.0466e-05	-4.98111e-05	-4.93714e-05	-4.90761e-05	-4.88779e-05	-4.87448e-05	-4.86554e-05	-4.85954e-05	-4.85552e-05	-4.85282e-05	-4.85101e-05	-4.8498e-05	-4.84899e-05	-4.84846e-05
	0.52	77	-1	-0.672086	-0.451703	-0.303591	-0.20405	-0.137153	-0.0921939	-0.0619792	-0.0416738	-0.0280279	-0.0188575	-0.012695	-0.00855381	-0.00577105	-0.00390115	-0.00264469	-0.00180046	-0.00123323	-0.000852129	-0.00059609	-0.00042408	-0.000308527	-0.000230905	-0.000178764	-0.000143742	-0.000120219	-0.000104421	-9.38109e-05	-8.66858e-05	-8.1901e-05	-7.86882e-05	-7.65309e-05	-7.50824e-05	-7.41099e-05	-7.34571e-05	-7.30188e-05	-7.27245e-05	-7.2527e-05	-7.23945e-05	-7.23055e-05	-7.22458e-05	-7.22057e-05	-7.21789e-05	-7.21608e-05	-7.21488e-05	-7.21408e-05	-7.21355e-05
	0.54	78	-1	-0.672089	-0.451711	-0.303602	-0.204064	-0.13717	-0.0922137	-0.0620015	-0.0416982	-0.0280542	-0.0188856	-0.0127244	-0.00858442	-0.00580262	-0.0039335	-0.00267768	-0.00183395	-0.00126712	-0.000886332	-0.000630534	-0.00045871	-0.0003433	-0.000265785	-0.000213726	-0.000178764	-0.000155287	-0.000139522	-0.000128936	-0.000121829	-0.000117058	-0.000113855	-0.000111704	-0.000110261	-0.000109292	-0.000108642	-0.000108205	-0.000107912	-0.000107716	-0.000107584	-0.000107495	-0.000107436	-0.000107396	-0.000107369	-0.000107351	-0.000107339	-0.000107331	-0.000107326
	0.56	79	-1	-0.672095	-0.451722	-0.303618	-0.204086	-0.137196	-0.0922436	-0.0620352	-0.0417352	-0.028094	-0.0189278	-0.0127687	-0.00863034	-0.00584992	-0.00398193	-0.002727	-0.00188399	-0.00131771	-0.000937354	-0.00068189	-0.000510322	-0.000395104	-0.000317735	-0.000265785	-0.000230905	-0.000207487	-0.000191766	-0.000181213	-0.00017413	-0.000169376	-0.000166185	-0.000164043	-0.000162606	-0.000161642	-0.000160995	-0.000160561	-0.000160269	-0.000160074	-0.000159943	-0.000159855	-0.000159796	-0.000159756	-0.00015973	-0.000159712	-0.0001597	-0.000159692	-0.000159687
	0.58	80	-1	-0.672103	-0.451738	-0.303643	-0.204118	-0.137235	-0.0922888	-0.062086	-0.0417909	-0.0281539	-0.0189912	-0.0128351	-0.00869922	-0.00592079	-0.00405439	-0.00280073	-0.00195872	-0.00139322	-0.00101346	-0.000758454	-0.000587233	-0.000472278	-0.000395104	-0.0003433	-0.000308527	-0.000285189	-0.000269526	-0.000259015	-0.000251962	-0.00024723	-0.000244055	-0.000241925	-0.000240496	-0.000239537	-0.000238894	-0.000238463	-0.000238174	-0.00023798	-0.00023785	-0.000237763	-0.000237704	-0.000237665	-0.000237639	-0.000237621	-0.000237609	-0.000237602	-0.000237596
	0.6	81	-1	-0.672116	-0.451764	-0.30368	-0.204167	-0.137294	-0.0923574	-0.0621629	-0.041875	-0.0282442	-0.0190867	-0.0129349	-0.00880254	-0.00602695	-0.00416282	-0.00291095	-0.00207032	-0.0015059	-0.00112697	-0.000872586	-0.000701836	-0.000587233	-0.000510322	-0.00045871	-0.00042408	-0.000400845	-0.000385258	-0.000374802	-0.000367788	-0.000363084	-0.000359929	-0.000357813	-0.000356394	-0.000355443	-0.000354805	-0.000354378	-0.000354091	-0.000353899	-0.00035377	-0.000353684	-0.000353626	-0.000353587	-0.000353561	-0.000353544	-0.000353532	-0.000353524	-0.000353519
	0.62	82	-1	-0.672136	-0.451803	-0.303738	-0.204241	-0.137384	-0.0924613	-0.0622792	-0.042002	-0.0283803	-0.0192304	-0.0130848	-0.0089575	-0.00618596	-0.00432503	-0.00307566	-0.00223698	-0.00167404	-0.00129623	-0.0010427	-0.000872586	-0.000758454	-0.00068189	-0.000630534	-0.00059609	-0.00057299	-0.0005575	-0.000547114	-0.00054015	-0.000535482	-0.000532352	-0.000530255	-0.000528849	-0.000527906	-0.000527275	-0.000526852	-0.000526568	-0.000526378	-0.000526251	-0.000526165	-0.000526108	-0.00052607	-0.000526044	-0.000526027	-0.000526016	-0.000526008	-0.000526003
	0.64	83	-1	-0.672165	-0.451862	-0.303824	-0.204354	-0.13752	-0.0926189	-0.0624552	-0.0421938	-0.0285854	-0.0194465	-0.01331	-0.00918991	-0.00642412	-0.00456769	-0.00332181	-0.0024858	-0.00192489	-0.00154862	-0.00129623	-0.00112697	-0.00101346	-0.000937354	-0.000886332	-0.000852129	-0.000829203	-0.000813838	-0.000803541	-0.000796641	-0.000792018	-0.00078892	-0.000786845	-0.000785455	-0.000784524	-0.0007839	-0.000783482	-0.000783202	-0.000783015	-0.00078289	-0.000782806	-0.000782749	-0.000782712	-0.000782686	-0.00078267	-0.000782658	-0.000782651	-0.000782646
	0.66	84	-1	-0.672211	-0.451952	-0.303957	-0.204525	-0.137728	-0.092858	-0.0627217	-0.0424836	-0.0288947	-0.0197719	-0.0136482	-0.00953846	-0.00678076	-0.00493062	-0.00368958	-0.00285724	-0.0022991	-0.00192489	-0.00167404	-0.0015059	-0.00139322	-0.00131771	-0.00126712	-0.00123323	-0.00121053	-0.00119532	-0.00118514	-0.00117832	-0.00117375	-0.00117069	-0.00116865	-0.00116728	-0.00116636	-0.00116574	-0.00116533	-0.00116506	-0.00116487	-0.00116475	-0.00116467	-0.00116461	-0.00116457	-0.00116455	-0.00116453	-0.00116452	-0.00116451	-0.00116451
	0.68	85	-1	-0.672281	-0.45209	-0.30416	-0.204788	-0.138043	-0.0932211	-0.0631254	-0.0429217	-0.0293612	-0.0202614	-0.0141563	-0.0100611	-0.00731477	-0.00547337	-0.00423897	-0.00341164	-0.00285724	-0.0024858	-0.00223698	-0.00207032	-0.00195872	-0.00188399	-0.00183395	-0.00180046	-0.00177804	-0.00176304	-0.00175299	-0.00174627	-0.00174178	-0.00173877	-0.00173675	-0.00173541	-0.00173451	-0.0017339	-0.0017335	-0.00173323	-0.00173305	-0.00173293	-0.00173285	-0.00173279	-0.00173276	-0.00173273	-0.00173272	-0.00173271	-0.0017327	-0.00173269
	0.7	86	-1	-0.672388	-0.452301	-0.304469	-0.205188	-0.138524	-0.0937727	-0.0637374	-0.043584	-0.0300647	-0.0209982	-0.0149193	-0.0108447	-0.0081142	-0.00628485	-0.00505953	-0.00423897	-0.00368958	-0.00332181	-0.00307566	-0.00291095	-0.00280073	-0.002727	-0.00267768	-0.00264469	-0.00262263	-0.00260787	-0.00259801	-0.00259141	-0.002587	-0.00258405	-0.00258208	-0.00258076	-0.00257988	-0.00257929	-0.00257889	-0.00257863	-0.00257845	-0.00257834	-0.00257826	-0.0025782	-0.00257817	-0.00257815	-0.00257813	-0.00257812	-0.00257811	-0.00257811
	0.72	87	-1	-0.672553	-0.452626	-0.304944	-0.205799	-0.139258	-0.0946117	-0.0646653	-0.0445856	-0.031126	-0.0221069	-0.0160653	-0.0120194	-0.00931075	-0.00749788	-0.00628485	-0.00547337	-0.00493062	-0.00456769	-0.00432503	-0.00416282	-0.00405439	-0.00398193	-0.0039335	-0.00390115	-0.00387952	-0.00386508	-0.00385543	-0.00384898	-0.00384468	-0.0038418	-0.00383988	-0.00383859	-0.00383773	-0.00383716	-0.00383678	-0.00383652	-0.00383635	-0.00383624	-0.00383616	-0.00383611	-0.00383608	-0.00383605	-0.00383604	-0.00383603	-0.00383602	-0.00383602
	0.74	88	-1	-0.672807	-0.453125	-0.305672	-0.206736	-0.140378	-0.0958884	-0.0660732	-0.0461006	-0.0327269	-0.0237753	-0.0177859	-0.0137799	-0.0111012	-0.00931075	-0.0081142	-0.00731477	-0.00678076	-0.00642412	-0.00618596	-0.00602695	-0.00592079	-0.00584992	-0.00580262	-0.00577105	-0.00574997	-0.00573591	-0.00572652	-0.00572025	-0.00571607	-0.00571328	-0.00571142	-0.00571017	-0.00570935	-0.00570879	-0.00570842	-0.00570817	-0.00570801	-0.0057079	-0.00570783	-0.00570778	-0.00570774	-0.00570772	-0.00570771	-0.0057077	-0.00570769	-0.00570769
	0.76	89	-1	-0.673198	-0.453894	-0.306793	-0.208172	-0.142089	-0.0978329	-0.0682103	-0.0483929	-0.0351419	-0.0262856	-0.0203689	-0.0164177	-0.0137799	-0.0120194	-0.0108447	-0.0100611	-0.00953846	-0.00918991	-0.0089575	-0.00880254	-0.00869922	-0.00863034	-0.00858442	-0.00855381	-0.0085334	-0.0085198	-0.00851073	-0.00850468	-0.00850065	-0.00849796	-0.00849617	-0.00849497	-0.00849418	-0.00849364	-0.00849329	-0.00849305	-0.00849289	-0.00849279	-0.00849272	-0.00849267	-0.00849264	-0.00849262	-0.00849261	-0.0084926	-0.00849259	-0.00849259
	0.78	90	-1	-0.673805	-0.455082	-0.308519	-0.210378	-0.144708	-0.100797	-0.0714557	-0.0518618	-0.0387849	-0.0300618	-0.0242455	-0.0203689	-0.0177859	-0.0160653	-0.0149193	-0.0141563	-0.0136482	-0.01331	-0.0130848	-0.0129349	-0.0128351	-0.0127687	-0.0127244	-0.012695	-0.0126754	-0.0126623	-0.0126536	-0.0126478	-0.012644	-0.0126414	-0.0126397	-0.0126386	-0.0126378	-0.0126373	-0.012637	-0.0126367	-0.0126366	-0.0126365	-0.0126364	-0.0126364	-0.0126363	-0.0126363	-0.0126363	-0.0126363	-0.0126363	-0.0126363
	0.8	91	-1	-0.674746	-0.456925	-0.311187	-0.213773	-0.148721	-0.10532	-0.0763862	-0.0571117	-0.0442797	-0.0357411	-0.0300618	-0.0262856	-0.0237753	-0.0221069	-0.0209982	-0.0202614	-0.0197719	-0.0194465	-0.0192304	-0.0190867	-0.0189912	-0.0189278	-0.0188856	-0.0188575	-0.0188389	-0.0188265	-0.0188182	-0.0188127	-0.0188091	-0.0188066	-0.018805	-0.018804	-0.0188032	-0.0188028	-0.0188024	-0.0188022	-0.0188021	-0.018802	-0.0188019	-0.0188019	-0.0188019	-0.0188018	-0.0188018	-0.0188018	-0.0188018	-0.0188018
	0.82	92	-1	-0.676215	-0.459791	-0.315322	-0.21901	-0.15488	-0.112225	-0.0838795	-0.0650571	-0.0525658	-0.0442797	-0.0387849	-0.0351419	-0.0327269	-0.031126	-0.0300647	-0.0293612	-0.0288947	-0.0285854	-0.0283803	-0.0282442	-0.0281539	-0.028094	-0.0280542	-0.0280279	-0.0280103	-0.0279987	-0.0279909	-0.0279858	-0.0279824	-0.0279801	-0.0279786	-0.0279776	-0.0279769	-0.0279765	-0.0279762	-0.027976	-0.0279759	-0.0279758	-0.0279757	-0.0279757	-0.0279757	-0.0279757	-0.0279756	-0.0279756	-0.0279756	-0.0279756
	0.84	93	-1	-0.678518	-0.464269	-0.32175	-0.227105	-0.164345	-0.122777	-0.0952704	-0.0770805	-0.0650571	-0.0571117	-0.0518618	-0.0483929	-0.0461006	-0.0445856	-0.043584	-0.0429217	-0.0424836	-0.0421938	-0.042002	-0.041875	-0.0417909	-0.0417352	-0.0416982	-0.0416738	-0.0416575	-0.0416468	-0.0416396	-0.0416349	-0.0416317	-0.0416297	-0.0416283	-0.0416274	-0.0416267	-0.0416263	-0.0416261	-0.0416259	-0.0416258	-0.0416257	-0.0416256	-0.0416256	-0.0416256	-0.0416256	-0.0416255	-0.0416255	-0.0416255	-0.0416255
	0.86	94	-1	-0.682149	-0.471302	-0.331784	-0.239654	-0.178913	-0.138912	-0.112588	-0.0952704	-0.0838795	-0.0763862	-0.0714557	-0.0682103	-0.0660732	-0.0646653	-0.0637374	-0.0631254	-0.0627217	-0.0624552	-0.0622792	-0.0621629	-0.062086	-0.0620352	-0.0620015	-0.0619792	-0.0619645	-0.0619547	-0.0619483	-0.061944	-0.0619411	-0.0619392	-0.061938	-0.0619372	-0.0619366	-0.0619362	-0.061936	-0.0619358	-0.0619357	-0.0619357	-0.0619356	-0.0619356	-0.0619356	-0.0619355	-0.0619355	-0.0619355	-0.0619355	-0.0619355
	0.88	95	-1	-0.68792	-0.482415	-0.347514	-0.259157	-0.201368	-0.163596	-0.138912	-0.122777	-0.112225	-0.10532	-0.100797	-0.0978329	-0.0958884	-0.0946117	-0.0937727	-0.0932211	-0.092858	-0.0926189	-0.0924613	-0.0923574	-0.0922888	-0.0922436	-0.0922137	-0.0921939	-0.0921808	-0.0921722	-0.0921664	-0.0921626	-0.0921601	-0.0921585	-0.0921574	-0.0921566	-0.0921561	-0.0921558	-0.0921556	-0.0921555	-0.0921554	-0.0921553	-0.0921553	-0.0921552	-0.0921552	-0.0921552	-0.0921552	-0.0921552	-0.0921552	-0.0921552
	0.9	96	-1	-0.697185	-0.50011	-0.3723	-0.28956	-0.236023	-0.201368	-0.178913	-0.164345	-0.15488	-0.148721	-0.144708	-0.142089	-0.140378	-0.139258	-0.138524	-0.138043	-0.137728	-0.13752	-0.137384	-0.137294	-0.137235	-0.137196	-0.13717	-0.137153	-0.137142	-0.137134	-0.137129	-0.137126	-0.137124	-0.137122	-0.137122	-0.137121	-0.137121	-0.13712	-0.13712	-0.13712	-0.13712	-0.13712	-0.13712	-0.13712	-0.13712	-0.13712	-0.13712	-0.13712	-0.13712	-0.13712
	0.92	97	-1	-0.712259	-0.528558	-0.411585	-0.337089	-0.28956	-0.259157	-0.239654	-0.227105	-0.21901	-0.213773	-0.210378	-0.208172	-0.206736	-0.205799	-0.205188	-0.204788	-0.204525	-0.204354	-0.204241	-0.204167	-0.204118	-0.204086	-0.204064	-0.20405	-0.204041	-0.204035	-0.204031	-0.204029	-0.204027	-0.204026	-0.204025	-0.204024	-0.204024	-0.204024	-0.204024	-0.204024	-0.204023	-0.204023	-0.204023	-0.204023	-0.204023	-0.204023	-0.204023	-0.204023	-0.204023	-0.204023
	0.94	98	-1	-0.737255	-0.574848	-0.474247	-0.411585	-0.3723	-0.347514	-0.331784	-0.32175	-0.315322	-0.311187	-0.308519	-0.306793	-0.305672	-0.304944	-0.304469	-0.30416	-0.303957	-0.303824	-0.303738	-0.30368	-0.303643	-0.303618	-0.303602	-0.303591	-0.303584	-0.30358	-0.303577	-0.303575	-0.303573	-0.303572	-0.303572	-0.303571	-0.303571	-0.303571	-0.303571	-0.303571	-0.303571	-0.303571	-0.303571	-0.303571	-0.303571	-0.303571	-0.303571	-0.303571	-0.303571	-0.303571
	0.96	99	-1	-0.779873	-0.651308	-0.574848	-0.528558	-0.50011	-0.482415	-0.471302	-0.464269	-0.459791	-0.456925	-0.455082	-0.453894	-0.453125	-0.452626	-0.452301	-0.45209	-0.451952	-0.451862	-0.451803	-0.451764	-0.451738	-0.451722	-0.451711	-0.451703	-0.451699	-0.451696	-0.451693	-0.451692	-0.451691	-0.451691	-0.45169	-0.45169	-0.45169	-0.45169	-0.45169	-0.45169	-0.451689	-0.451689	-0.451689	-0.451689	-0.451689	-0.451689	-0.451689	-0.451689	-0.451689	-0.451689
	0.98	100	-1	-0.855708	-0.779873	-0.737255	-0.712259	-0.697185	-0.68792	-0.682149	-0.678518	-0.676215	-0.674746	-0.673805	-0.673198	-0.672807	-0.672553	-0.672388	-0.672281	-0.672211	-0.672165	-0.672136	-0.672116	-0.672103	-0.672095	-0.672089	-0.672086	-0.672083	-0.672082	-0.67208	-0.67208	-0.672079	-0.672079	-0.672079	-0.672079	-0.672079	-0.672079	-0.672079	-0.672078	-0.672078	-0.672078	-0.672078	-0.672078	-0.672078	-0.672078	-0.672078	-0.672078	-0.672078	-0.672078
	1	101	-1	-1	-1	-1	-1	-1	-1	-1	-1	-1	-1	-1	-1	-1	-1	-1	-1	-1	-1	-1	-1	-1	-1	-1	-1	-1	-1	-1	-1	-1	-1	-1	-1	-1	-1	-1	-1	-1	-1	-1	-1	-1	-1	-1	-1	-1	-1
[truncated: 672 more columns]
